# Supplementary material for: CRISPR/Cas9 Targeting of Aldehyde Dehydrogenase 1A1 Reveals Heterogeneous Roles in Radiation Response and Redox Stress Across Clonal Lines in Triple-Negative Breast Cancer
Source: Int J Mol Sci. 2025 Mar 5;26(5):2303. doi: 10.3390/ijms26052303 (PMC11900224; doi:10.3390/ijms26052303)
Supplement: Supplementary file 1 [file ijms-26-02303-s001.zip]

Archive with 1 entries (1 files):
- ijms-3475130-supplementary.pdf
